# Supplementary material for: Fly palaeo-evo-devo: immature stages of bibionomorphan dipterans in Baltic and Bitterfeld amber
Source: PeerJ. 2019 Oct 10;7:e7843. doi: 10.7717/peerj.7843 (PMC6790230; doi:10.7717/peerj.7843)
Supplement: Data S1 [file peerj-07-7843-s030.csv]

acession number	L total, µm	head L, µm	head W, µm	larval stage
Dip-00640 (1)	2676.177	145.201	105.129	1
GPIH-0247/8	3346.186	165.624	115.993	1
PED-4748(3)	2283.494	99.005	87.693	1
Dip-00656	2067	166	115	1
Dip-00640 (2)	2151.442	186.238	162.515	2
Dip-00640(3)	2693.354	209.082	178.836	2
Dip-00640 (4)	2405.655	171.311	155.919	2
GPIH-3706 W	2957.863	190.825	180.487	2
BI2350	3909.86	235.719	155.103	2
GPIH-0247(7)	3034.273	195.118	166.481	2
PED-4748(1)	5048.093	309.328	171.883	2
PED-4970	4591.883	233.701	156.178	2
Dip-00656(2)	2784	181	192	2
Dip-00655(1)	2364	139	145	2
Dip-00649(1)	5166	178	181	2
GPIH-0247(9)	3	320.337	259.113	3
PED-4748(2)	5207.932	388.551	246.06	3
PED-4748(4)	10222.513		191.139	3
PED-4965	7027.351	319.331	218.775	3
PED-5695	5503.7	284.294	230.87	3
Dip-00639	7609.245	306.751	295.106	3
Dip-00658	8139	376	239	3
Dip-00656 (1)	5693	266	240	3
Dip-00655(2)	2344	225	227	3
Dip-00649(2)	8385	352	277	3
GPIH-0247(2)	3929.665	512.765	418.808	4
GPIH-0247(1)	5328.197	NA	NA	NA
GPIH-0247(3)	4150.859	NA	NA	NA
GPIH-0247(4)	4898.89	NA	NA	NA
GPIH-0247(5)	1819.851	NA	NA	NA
GPIH-0247(6)	3486.205	NA	NA	NA
GPIH-l-7592(1)	7194.75	NA	NA	NA
GPIH-l-7592(2)	6096.312	NA	NA	NA
GPIH-l-7592(3)	5701.261	NA	NA	NA
GPIH-l-7592(4)	6454.761	NA	NA	NA
GPIH-l-7592(5)	4017.086	NA	NA	NA
