# Supplementary material for: Fly palaeo-evo-devo: immature stages of bibionomorphan dipterans in Baltic and Bitterfeld amber
Source: PeerJ. 2019 Oct 10;7:e7843. doi: 10.7717/peerj.7843 (PMC6790230; doi:10.7717/peerj.7843)
Supplement: Data S2 [file peerj-07-7843-s031.csv]

Acession number	length, �m	parameter	Morphotype
Dip-00655	1777.074	abdomen	morphotype 1
Dip-00655	1013.289	thorax+head	morphotype 1
Dip-00655	2679.723	total	morphotype 1
Dip-00655	2484.743	abdomen	morphotype 1
Dip-00655	1614.781	thorax+head	morphotype 1
Dip-00655	3842.338	total	morphotype 1
Dip-00652	362.857	thorax+head	morphotype 3
Dip-00652	527.673	abdomen	morphotype 3
Dip-00652	826.356	total	morphotype 3
Dip-00653	2420.659	abdomen	morphotype 1
Dip-00653	1779.554	thorax+head	morphotype 1
Dip-00653	3919.83	total	morphotype 1
GPIH-1851DN	3021.056	abdomen	morphotype 1
GPIH-1851DN	2266.877	thorax+head	morphotype 1
GPIH-1851DN	5059.427	total	morphotype 1
Dip-00641	2340.723	abdomen	morphotype 1
Dip-00641	1624.223	thorax+head	morphotype 1
Dip-00641	3876.262	total	morphotype 1
Dip-00650	320.106	thorax+head	morphotype 3
Dip-00650	645.888	abdomen	morphotype 3
Dip-00650	864.21	total	morphotype 3
Dip-00660	2935.409	abdomen	morphotype 1
Dip-00660	1924.388	thorax+head	morphotype 1
Dip-00660	4238.969	total	morphotype 1
Dip-00661	3647.714	abdomen	morphotype 1
Dip-00661	2220.334	thorax+head	morphotype 1
Dip-00661	5861.01	total	morphotype 1
Dip-00657	2310.204	abdomen	morphotype 1
Dip-00657	1453.298	thorax+head	morphotype 1
Dip-00657	3835.301	total	morphotype 1
GPIH-N-7095.	2154.926	abdomen	morphotype 1
GPIH-N-7095.	1710.244	thorax+head	morphotype 1
GPIH-N-7095.	3761.555	total	morphotype 1
Dip-00659	2466.357	abdomen	morphotype 1
Dip-00659	1697.196	thorax+head	morphotype 1
Dip-00659	3744.385	total	morphotype 1
Dip-00651	2187.597	abdomen	morphotype 1
Dip-00651	1543.324	thorax+head	morphotype 1
Dip-00651	3343.985	total	morphotype 1
AKBS-00071	2490.055	abdomen	morphotype 1
AKBS-00071	1784.352	thorax+head	morphotype 1
AKBS-00071	3630.701	total	morphotype 1
PED-4395	2081.768	abdomen	morphotype 1
PED-4395	1561.697	thorax+head	morphotype 1
PED-4395	3528.726	total	morphotype 1
PED-4866	2596.66	thorax+head	morphotype 2
PED-4866	3041.19	abdomen	morphotype 2
PED-4866	5379.843	total	morphotype 2
PED-4998	2882.949	abdomen	morphotype 1
PED-4998	2174.641	thorax+head	morphotype 1
PED-4998	4811.619	total	morphotype 1
GPIH-L-7514	1826.663	thorax+head	morphotype 2
GPIH-L-7514	2936.171	abdomen	morphotype 2
GPIH-L-7514	4858.746	total	morphotype 2
